# Supplementary material for: Maternal Iodine Status and Birth Outcomes: A Systematic Literature Review and Meta-Analysis
Source: Nutrients. 2023 Jan 12;15(2):387. doi: 10.3390/nu15020387 (PMC9865661; doi:10.3390/nu15020387)
Supplement: Supplementary file 1 [file nutrients-15-00387-s001.zip]

Archive with 1 entries (1 files):
- nutrients-2120638-supplementary.pdf
